# Supplementary material for: Routine versus selective intraoperative cholangiography during cholecystectomy: systematic review, meta-analysis and health economic model analysis of iatrogenic bile duct injury
Source: BJS Open. 2020 Dec 31;5(2):zraa032. doi: 10.1093/bjsopen/zraa032 (PMC7944855; doi:10.1093/bjsopen/zraa032)
Supplement: zraa032_Supplementary_Data [file zraa032_supplementary_data.zip]

Archive with 4 entries (4 files):
- PRISMA checklist Rystedt.doc
- Supplement 1 Literature search.docx
- Supplement 2 Excluded studies.docx
- Supplement 3 Included studies.docx
